# Supplementary material for: Protein Phosphatases MoPtc5, MoPtc1, and MoPtc2 Contribute to the Vegetative Growth, Stress Adaptation, and Virulence of Magnaporthe oryzae
Source: J Fungi (Basel). 2025 Mar 18;11(3):231. doi: 10.3390/jof11030231 (PMC11943610; doi:10.3390/jof11030231)
Supplement: Supplementary file 1 [file jof-11-00231-s001.zip]

Archive with 1 entries (1 files):
- jof-3501410-supplementary.pdf
